# Supplementary material for: LRP1 regulates asthmatic airway smooth muscle proliferation through FGF2/ERK signaling
Source: JCI Insight. 2025 May 8;10(11):e185975. doi: 10.1172/jci.insight.185975 (PMC12220950; doi:10.1172/jci.insight.185975)
Supplement: Supporting data values [file jciinsight-10-185975-s023.xlsx]

## Sheet: Figure 1B
Contractile response to CCh (% 60 mM KCl-induced contraction)
Log10M(CCh)	Control	Control	Control	Control	Control	Control	Control	Control	OVA	OVA	OVA	OVA	OVA	OVA	OVA	OVA
-8	14.8936	15.8228	0	1.17647	0	0	0	1.44928	9.52381	0	6.66667	0	4.34783	0	0	0
-7	72.3404	72.1519	22.9167	35.2941	27.0588	-1.51515	44.0476	26.087	76.1905	57.1429	46.6667	12.766	63.4783	85.7143	10.8108	43.6364
-6	126.596	121.519	108.333	116.471	111.765	87.8788	127.381	92.7536	157.143	151.02	166.667	131.915	116.522	151.429	102.703	143.636
-5	152.128	144.304	115.625	140	132.941	137.879	153.571	101.449	219.048	236.735	231.111	178.723	136.522	194.286	129.73	176.364
-4	157.447	146.835	114.583	143.529	138.824	148.485	158.333	107.246	230.952	265.306	248.889	180.851	136.522	200	129.73	185.455

## Sheet: Figure 1C
Total leukocytes in BALF (×104/mL)
Control	OVA
19	55
17	47
21	60
24	52
11	56
9.3	58
Eosinophils in BALF (×104/mL)
Control	OVA
0.95	21
2.3	34
0.8	15
0.6	26
0.3	23
1.1	16

## Sheet: Figure 1E
Inflammation score
Control	OVA
0.333333	3.33333
0	4
0.333333	3
0	3.66667
0.333333	4
Mucus score
Control	OVA
0.333333	3.33333
0.666667	3.33333
0.333333	3.66667
0.333333	3.66667
0	3
Relative collagen content (%)
Control	OVA
0.888	3.677
0.942	4.407
1.119	3.121
1.005	2.646
1.307	3.74

## Sheet: Figure 1F
Lrp1 mRNA expression (fold change)
Control	OVA
0.980656	1.63291
1.30383	2.27693
0.782097	1.78361
0.629597	2.85205
0.83915	1.74654
1.89277	1.43296

## Sheet: Figure 1H
LRP1 β-chain/GAPDH (fold of Control)
Control	OVA
0.880461	1.29791
1.02187	1.45249
0.807647	1.33025
1.22925	1.16417
1.24627	1.82458
0.814508	1.41853
LRP1-ICD/GAPDH (fold of Control)
Control	OVA
0.997351	2.38833
0.754181	3.43559
0.559793	2.65837
1.55343	2.1946
1.38725	3.87463
0.747989	4.04853
LRP1-ICD/LRP1 β-chain (fold of Control)
Control	OVA
1.13276	1.84014
0.738041	2.36531
0.693116	1.9984
1.26372	1.88512
1.11313	2.12357
0.918333	2.85403

## Sheet: Figure 1J
% LRP1-stained area in ASM
Control	OVA
7.687	14.519
8.469	14.235
7.029	14.937
12.549	17.068
10.795	14.145

## Sheet: Figure 2B
LRP1 β-chain/GAPDH (fold of si-NC)
si-NC	si-LRP1
0.948515	0.516242
1.01532	0.530714
1.22595	0.585621
1.00982	0.360365
0.9005	0.323024
0.899889	0.248095
LRP1-ICD/GAPDH (fold of si-NC)
si-NC	si-LRP1
0.820992	0.399909
0.87559	0.463719
1.2828	0.489937
1.02308	0.339473
1.05854	0.294318
0.939001	0.330723

## Sheet: Figure 2C
Fold change (relative to 0h OD 450 nm)
Time (h)	si-NC	si-NC	si-NC	si-NC	si-NC	si-NC	si-LRP1	si-LRP1	si-LRP1	si-LRP1	si-LRP1	si-LRP1
0	1.0151	0.942731	1.04216	1.00365	0.939394	1.05696	1.10511	0.927239	0.967654	1.10777	0.942745	0.949483
24	1.91158	1.64459	1.89506	1.96471	1.66083	1.83126	1.64189	1.46272	1.52182	1.673	1.4587	1.44796
48	3.21979	2.44242	2.89475	3.13241	2.35999	2.8194	2.06724	1.88058	1.91471	2.00599	1.79833	1.82267
72	5.37193	3.57945	4.45091	4.2776	2.77668	3.48521	2.97579	2.74668	2.63556	2.26296	1.92444	1.86613
96	7.8776	5.77423	6.85714	6.68456	5.03128	6.00584	3.80735	3.50624	3.71413	3.33731	3.11906	3.30049

## Sheet: Figure 2E
EdU-positive cells (%)
si-NC	si-LRP1
31.5789	17.5
22.6562	11.8012
45.6693	22.5352
34.2857	24.3243
33.8235	16.4286
29.7619	20

## Sheet: Figure 2G
Cell cycle (%)
	si-NC	si-NC	si-NC	si-NC	si-LRP1	si-LRP1	si-LRP1	si-LRP1
G0/G1	48.42	47.83	45.44	43.64	60.59	51.7	57.11	63.35
S	34.33	30.01	38.02	40.61	23.11	29.33	27.09	22.46
G2/M	17.26	22.15	16.54	15.75	16.3	18.97	15.8	14.19

[truncated: 42 more sheets: Figure 3B, Figure 3D, Figure 3E, Figure 3G, Figure 3I, Figure 4B, Figure 4D, Figure 4F, Figure 5C, Figure 5E, Figure 5G, Figure 6A, Figure 6B, Figure 6D, Figure 6F, Figure 7D, Figure 7F, Figure 7H, Figure 8A, Figure 8C …]
